# Supplementary material for: Subcutaneous immunoglobulins (SCIG) for chronic inflammatory demyelinating polyneuropathy (CIDP): A comprehensive systematic review of clinical studies and meta-analysis
Source: Neurol Sci. 2024 Jun 28;45(11):5213–30. doi: 10.1007/s10072-024-07640-3 (PMC11470904; doi:10.1007/s10072-024-07640-3)
Supplement: Supplementary file 1 — Supplementary file1 (XLSX 1569 KB) [file 10072_2024_7640_MOESM1_ESM.xlsx]

## Sheet: Main characteristics and Summar
Study ID	Design	Participants					Intervention.		Comparator.	Outcome(s)		Duration	Main Aim	main findings and conclusions	Settings
Author year	(in Keywords)	number (sample size)	Age in year (Mean)	males n (%)	Disease Duration & Age at diagnosis of CIDP (Mean)	Inclusion Criteria	Intervention (SCIG)	Type of treatment	Comparator	Primary Outcome(s) and outcome-measures	Secondary Outcome(s) and outcome-measures	Follow-up in months	study question/ main objective(s)	Concise Summary	Funding	Place(s) where intervention took place	Country	conflict of interest (CoI)
Bril 2023 (ADVANCE-CIDP1)	Phase 3, double blinded, placebo controlled, RCT	Total: 132 Placebo: 70 SCIG: 62	Placebo: 53.9 SCIG: 55.0	Placebo:38 (54.3) SCIG: 36 (58.1)	Disease duration (years): Placebo: 3.8 SCIG: 4.5 Age of diagnosis (years): Placebo: 50.1 SCIG: 50.5	Age ≥ 18 years; fulfilled the (EFNS/PNS) criteria; IgG responders; stabilized on IVIG for ≥ 12 weeks before screening.	fSCIG (HyQvia) Dose: 1.1 g/kg/month Frequency: mostly every 4 weeks Duration; 6 months, or until relapse	Maintenance	Placebo	-Relapse rate ( defined as increase of ≥1 point relative to baseline in 2 consecutive adjusted INCAT disability assessment)	"-Time to relapse -Disability: INCAT disability and L4-ODS -Muscle strength: MRC, grip strength -HR-QoL: EQ-5D, EQ-VAS, SF-36 -Patient treatment satisfaction: TSQM-9 -Patient's preference -Safety: Adverse events and binding and neutralizing anti-rHuPH20 antibodies	6	To investigate the efficacy, safety, and tolerability of fSCIG 10% VS placebo as maintenance therapy in patients of CIDP stabilized with IVIG	fSCIG 10% resulted in >20% reduction in relapse rate VS placebo. Although adverse event were more frequent with fSCIG 10% than placebo, sever and serious AEs were less common.	Takeda	The first infusion was at the infusion center, and the rest varie between pt home, study site or other suitable locations	54 centres in 21 countries Mainly Argentina, Brazil,Canada, UK, USA and others.	Potential CoI
Hansen 2023	Non-randomized controlled clinical trial	Total: 104 IVIG early: 13 IVIG late: 24 SCIG: 12 Control: 55	IVIG early: 58 IVIG late: 65 SCIG: 66 Control: 57	IVIg early: 5 (38.4) IVIg late:15 (62.5) SCIG: 6 (50) Control: 23 (40.3)	-	Fulfilled the (EFNS/PNS) criteria; treatment naïve for IVIG early group; previously treated with at least three cycles of immunoglobulin or IVIG for IVIG late group and SCIG group respectively, corticosteroids as add -in therapy were allowed.	Dose: 0.33 g/kg/week Frequency: 6 infusions (infusion/day) Duration: 18 days	Maintenance	IVIg early IVIg late Healthy control	-Motor nerve excitability : nerve excitability testing (NET)	-Disability: R-ODS , OLNS -Muscle strenght: MRC, grip strenght -Functional mobility: 9-HPT, 10-MWT, SSST -Sensory function: INCAT sensory -Neuropathic pain: NPSI -Overall change: PGIC	0.6	To investigate axonal membrane properties during the IVIG and SCIG treatment cycle and their potential correlation with clinically relevant functional measurements.	IVIg resulted in improvement of NET and clinical functional tests, but no correlation was found between them. SCIG didn't induce a change in neither NET nor clinical function.	Novo Nordisk Fonden	-	Denmark	No CoI
Markvardsen 2023	RCT	Total: 55 Relapse: 35 Remission: 20	Relapse: 61.25 Remission: 57.25	Relapse: 27 (77.14) Remission: 12 (60)	Disease duration (months): Relapse: 118.5 Remission: 94	Fulfilled the (EFNS/PNS) criteria for confirmed, probable, or possible CIDP; received SCIG for more than three months.	Gammanorm or Hizentra (Igpro20) Dose: was reduced stepwise -Relapse group: 0.37 g/kg/week -Remission group: 0.28 g/kg/week Frequency: weekly Duration: 60 weeks	Maintenance and Tapering off	-Frequent evaluation vs Less frequent evaluation. -Relapse group vs Remission group.	-n(%) of patients able to discontinue SCIG treatment completely -Overall reduction in the weekly SCIG dosage -Disability: R-ODS, ODSS -Muscle strength: MRC, grip strength -Functional mobility: 9-HPT, 10-MWT -QoL: EQ-5D, EQ-VAS	- n(%) of patients deteceted with clinical deterioration (increase in the ODSS ≥1 point), in frequent evaluation VS less frequent evaluation groups - (n) of self-registrations VS (n) of clinical registrations at the outpatient clinic	13.8	To investigate the prevalence of patients with CIDP in remission after complete discontinuation of SCIG treatment using a standardized tapering off regimen.	In stable CIDP patients, SCIG could be completely tapered off in 36% of the patients and only in 10% of these patients relapse occurred during the following two years. More frequent evaluation was not superior to detect deterioration.	Octapharma, Alexion, Alnylam, CSL Behring Sanofi Genzyme, UCB and Zealand Pharma	-	Denmark	Potential CoI
Svacina 2023	prospective cohort study	Total: 55 CIDP, IVIG: 30 CIDP, SCIG: 10 CVID,IVIG(control):15	CIDP, IVIG: 61 CIDP, SCIG: 62 CVID, IVIG(control): 50	CIDP, IVIG: 22(73) CIDP, SCIG: 7(70) CVID,IVIG:10(67)	-	Fulfilled the (EFNS/PNS) criteria; recurrent IVIG or SCIG treatment.	Dose: 0.4 g/kg/week Duration: 21 days	Maintenance	IVIg Dose: 1 g/kg/month	-Blood levels of cytokines by ELISA and Luminex-based cytokine multiplex assay -Cellular immunomarkers by Flow cytometry	-Disability: INCAT disability and R-ODS -Muscle strenght: MRC	0.23	To investigate the Immunomodulatory effect of IVIG route of administration versus SCIg route in patients with CIDP.	Cellular immunomarkers were primarily similar in CIDP patients receiving treatment with IVIG or SCIG. IVIG more widely regulated cytokines in CIDP, compared to SCIG.	Grifols	-	Germany	Potential CoI
Gingele 2021	prospective cohort study	41	57.75	32(78)	Disease duration (months): 32.5	Fulfilled the (EFNS/PNS) criteria.	Hizentra (Igpro20) Dose: 21.5 g/week Frequency: weekly Duration: 6 months	Maintenance	IVIG Dose: 21.5 g/week	-Disability: INCAT disability, R-ODS -Muscle strength: MRC, grip strength -Functional mobility: 100-MWT, 25-FWT -Systemic and local reactions -Patient's preference		6	To investigate the efficacy of an equivalent dose switch from IVIg to SCIg.	Subcutaneous IgPro20 resulted in overall clinical stability in terms of disability, muscle strength, general activity and social participation, and gait impairment.	Else Kröner Fresenius Stiftung	At home	Germany	No CoI
Vu 2021	open-label, single-arm clinical trial	15	54.5	8 (53.33)	Disease duration (months): 53.13	Age ≥ 18 years; fulfilled the (EFNS/PNS) criteria; dependent on IVIG for symptom control.	Hizentra (Igpro20) Dose: 0.35 g/kg/week Frequency: weekly Duration: 24 weeks.	Maintenance	Baseline	-n(%) of patients withdrew due to deterioration in any of the following assessments : -Disability: R-ODS -Muscle strength: LMST, HHD -Functional mobility: 25-FWT -HR-QoL: SF-36, CAP-PRI -Adverse events -Patient treatment satisfaction: (TSQM) version II -Laboratory tests, including serum igG levels	-Symptom progression or relapse requiring a change in management.	5.5	To investigate patient perceptions of transition from IVIg to SCIg, and to explore treatment efficacy and possibility as a maintenance therapy for patients with CIDP.	Out of 15 patients switched from IVIg to SCIG, 3 (20%) met the primary endpoint and one (7%) met the secondary endpoint. The switch to SCIg was associated with maintenance of efficacy and enhanced QoL.	CSL Behring	At home	USA	Potential CoI
Cocito 2020	Randomized, unblinded, two-arm, crossover, clinical trial	Total: 10 Pump: 5 Manual push technique (MPT): 5	48.3	4 (40)	Disease duration (years): 9.6 Age at onset (years): 38.7	Fulfilled the (EFNS/PNS) criteria; previously treated with IVIg with “wear off” effect; received SCIg by pump for 3 months before enrollment.	SCIG by pump Dose: 0.25 g/kg/week Frequency: weekly for pump, daily for MPT Duration: 8 months	Maintenance	SCIg by MPT	-Distability: INCAT disability, R-ODS -Muscle strenght: MRC, grip strength	-Serum IgG levels -HR-QoL: LQI -Adverse events.	8	To investigate whether MPT had the same effectiveness as pump administration.	MPT and pump infusion were similary effective. MPT slightly increased plasma IgG levels enhanced QoL.	CSL Behring Associazione Neuropatie Croniche Piemonte	Both techniques at home	Italy	No CoI
Cirillo 2019	Prospective cohort study	14	63.6	8 (57)	Disease duration (years): 1.3	Fulfilled the (EFNS/PNS) criteria; treated with SCIg for 48 months, and responded to daily IVIg for 5 days	Hizentra (Igpro20) Dose: 0.4 g/kg/week Frequency: twice weekly Duration: 49.8 months	Maintenance	Baseline	-Motor nerve conduction parameters, including distal motor action (dCMAP) -Sensory nerve conduction parameters, including sensory nerve action (SNAP) -Disability: R-ODS -Muscle strength: MRC -Sensory function: INCAT sensory -HR-QoL: EQ-VAS		24, 48	To investigate the effects of long term SCIg treatment on nerve conduction parameters,clinical features, and QoL in CIDP patients.	Long term SCIG enhanced clinical and neurophysiological characteristics, maintaining muscle strength and enhancing QoL, disability, and sensory impairment. dCMAP and SNAP amplitudes were associated with clinical scores.	-	-	Italy	No CoI
van Schaik 2019 (PATH Extension)	Open-label extension clinical trial	82	57.6	50 (61)	-	Had completed the PATH study or who had successfully been rescued from a relapse during the PATH study	Hizentra (Igpro20) Dose: 0.2 or 0.4 g/kg/week Frequency: 1 or 2 infusion sessions weekly Duration: 48 weeks	Maintenance	Baseline	-Long term safety: Adverse events	-Long term efficacy, defined by: -Relapse rate (increase of ≥1 point in the total adjusted INCAT disability) -Disability: INCAT disability, R-ODS -Muscle strength: MRC, grip strength -Patient’s preference -Serum IgG levels	11	To investigate the long-term safety and efficacy of weekly subcutaneous IgPro20 (Hizentra) in CIDP.	IgPro20 provided long-term benefits at both 0.4 and 0.2 g/kg weekly doses with lower relapse rates on the higher dose, and most adverse events were mild or moderate with no serious adverse events.	CSL Behring	At home	69 centres in North America, Europe, Israel, Australia, and Japan.	Potential CoI
Cirillo 2018	Open-label single-arm clinical trial	16	61.4	9 (56)	Disease duration (years):1.3 Age at onset (years): 58.9	IVIG phase: fulfilled the (EFNS/PNS) criteria; treatment-naive SCIg phase: IVIG responders	Hizentra (Igpro20) Dose: 0.4 g/kg/week Frequency: 2 infusions per week Duration: 24 months	Maintenance	Baseline	-Neurophysiological parameters -Disability: ODSS -Muscle strength: mRS, MRC -Sensory function: INCAT sensory		24	To investigate the effect of the early initiation and long-term treatment with SCIg on neurophysiological parameters and clinical correlations in CIDP patients.	SCIG resulted in a significant and long-term improvement of clinical and neurophysiological parameters.	-	-	Italy	No CoI
van Schaick 2018 (PATH study)	Phase 3, double blinded, placebo controlled, RCT	Total: 172 Placebo: 57 Low-dose SCIG: 57 High-dose SCIG: 58	Placebo: 56.73 Low-dose SCIg: 58.63 High-dose SCIg: 56.93	Placebo: 37 (65) Low-dose: 42 (74) High-dose: 31 (53)	Disease duration(years): Placebo: 2.83 Low-dose: 3.07 High-dose: 4.4	Age ≥ 18 years; fulfilled the (EFNS/PNS) criteria; received their last IVIg treatment at least within 8 weeks	Hizentra (Igpro20) Dose: 0.2 or 0.4 g/kg/week Frequency: 1 or 2 sessions weekly Duration: 24 weeks	Maintenance	-Each dose vs placebo -High-dose vs low-dose	-Relapse or withdrawal for any reason rate (Relapse is defined as increase of ≥1 point in the total adjusted INCAT disability)	-Time to relapse or withdrawal -Disability: INCAT disability, I-RODS -Muscle strength: MRC, grip strength -HR-QoL: EQ-5D, EQ-VAS -Patient treatment satisfaction: TSQM -Patient’s preference. -Serum IgG levels -Safety and tolerability: Adverse events -Work productivity and nerve conduction	5.5	To compare the efficacy and safety of two doses of SCIg IgPro20 with placebo for maintenance treatment of patients with CIDP.	The primary endpoint occurred more often in the placebo group than in both SCIg groups. Both doses of SCIg were efficacious and well tolerated, suggesting that SCIg can be used as a maintenance treatment for CIDP, and over half preferred SCIg to their previous IVIg.	CSL Behring	Home	69 centres in North America, Europe, Israel, Australia, and Japan.	Potential CoI
Christiansen 2017	Open-label single-arm clinical trial	Total: 17; 14 CIDP	57.75	10 (59)	-	Fulfilled the (EFNS/PNS) criteria; on maintenance therapy with IVIG for 3 or 6 weeks.	Gammanorm Dose: 0.34 g/kg/week Frequency: twice or thrice weekly Duration: 12 weeks	Maintenance	IVIG Dose: 1:1 to SCIG	-Muscle strength: cIKS	-Disability: ODSS -Muscle strength: MRC, grip strength -Functional mobility: 9-HPT, 40-MWT -HR-QoL: EQ-5D -Serum IgG levels	4.6 (total) 2.76 (SCIG) 1.84 (IVIG)	To compare the variation of isokinetic muscle strength and function in CIDP/MMN patients during treatment with IVIG versus SCIG.	Upon switching from IVIG to SCIG, fluctuation of muscle strength was unchanged, whereas performance fluctuations were diminished.	Octapharma,	The first injection was at the infusion center, and the rest at home	Denmark	Potential CoI
Cocito 2017	Open-label single-arm clinical trial	7	63.17	6 (85.7)	Disease duration (years): 13.17 Age at onset (years): 50	Fulfilled the (EFNS/PNS) criteria; previously treated with IVIg with “wear off” effect; sustained response to SCIg for at least 6 months.	Hizentra (Igpro20) SCIG conventional regimen Dose: 0.25 g/kg/week Frequency: every other week Duration: 6 months	Maintenance	SCIg “bolus” regimen	-Tolerability: n(%) of patients successfully completing the study without side effects and complications -Disability: R-ODS, INCAT disability -HR-QoL: LQI	-Muscle strengh: MRC, grip strenght -Serum IgG levels	6	To investigate whether less frequent and more concentrated SCIg doses might improve the patient quality of life and satisfaction for treatment.	SCIg “bolus” could be an effective and well-tolerated option for CIDP maintenance therapy.	Associazione Neuropatie Croniche Piemonte ONLUS	At infusion center	Italy	Potential CoI
Markvardsen 2017	non-randomized, Cross over, controlled trial	18	61.4	14/17 (82.35)	Disease duration (months): 73.5	Age >18 years; Diagnosed with CIDP and with stable treatment with SCIG in the preceding 3 months; preserved gait function.	Aerobic exercise + SCIG Dose: 0.31g/kg/week Duration: 25.4 months	Maintenance	Resistance exercise + SCIG	-Aerobic capacity: VO2-max -Muscle strength: cIKS	-Aerobic capacity: 6MWT -Disability: ODSS -HR-QoL: SF-36 -Fatigue: FSS -Compliance and adverse events	5.5	To investigate the effects of aerobic and resistance exercise in patients with CIDP treated with SCIG.	Aerobic exercise training and resistance exercise training improved fitness and strength in CIDP patients, wherease fatigue and QoL did not improve.	Octapharma and the BEVICA Foundation	-	Denmark	Potential CoI
Markvardsen 2016	open-labeled, clinical trial	Main study (IVIG → SCIG):17;12 CIDP Substudy (SCIG → SCIG):13; 10 CIDP	57.75 57.25(9.863)	10 (58.8) 10 (76.9)	-	Diagnosed with CIDP; on maintenance therapy with IVIG.	(IVIG → SCIG) group: Gammanorm Dose: 0.29 g/kg/week Frequency: twice or thrice weekly Duration: 12 weeks (“Hizentra / Subcuvia”→ “Gammanorm” ) group: Dose: 0.27g/kg/week Duration: 20 weeks	Maintenance	(IVIG → SCIG) group: IVIG (“Hizentra / Subcuvia”→ “Gammanorm” ) group: Subcuvia or Hizentra	-Hemolytic activity during (IVIG → SCIG) identified by: Blood Hb levels, haptoglobin, bilirubin,reticulocyte count, LDH and plasma-Hb	-Hemolytic activity after switching from one SCIG type to another -Hb level with different ABO blood groups during (IVIG → SCIG) -Hb level with + or - DAT during (IVIG → SCIG)	2.76 (SCIG) 4.6 (Total)	To investigate whether SCIG adminstration in frequent small doses exerts less hemolytic activity than a few larger doses of IVIG.	The transition from IVIG to SCIG resulted in a slight increase in Hb levels and an enhancement of hemolytic activity. Hemolytic variable changes did not significantly differ after switching from one SCIG type to another.	-	At home	Denmark	Potential CoI
Markvardsen 2016	Randomized, single-blind, cross-over trial	Total: 20 SCIG-IVIG:10 IVIG-SCIG:10	SCIG-IVIG: 56.7 IVIG-SCIG: 52.3	SCIG-IVIG: 9 (90) IVIG-SCIG: 8 (80)	Disease duration (months): SCIG-IVIG: 8.5 IVIG-SCIG: 23	Fulfilled the (EFNS/PNS) criteria for definite or pure CIDP; treatment-naive	Hizentra (Igpro20) Dose: 0.4 g/kg/week Frequency: twice or thrice weekly Duration: 5 weeks	cross-over Induction	IVIG Dose: 0.4g/kg/day for 5 days	-Muscle strength: cIKS	-Muscle strength: MRC, grip strenght -Disability: ODSS -Functional mobility: 9-HPT, 40-MWT -Serum IgG levels	4.6	To investigate whether multiple subcutaneous infusions are as effective as one intravenous loading dose in treatment naive patients with CIDP.	SCIG and IVIG showed similar efficacy, but with earlier maximum improvement after IVIG than after SCIG treatment	CSL Behring	At home	Denmark	Potential CoI
Markvardsen 2015	prospective cohort study	IVIG: 59; 26 CIDP or MMN SCIG: 27; 24 CIDP + MMN	IVIG: 55 SCIG: 64	IVIG: 32(54) SCIG: 17 (63)	-	Diagnosed with neurological disorders (CIDP, MMN or post-polio syndrome); were treated with IVIG or SCIG.	Hizentra (Igpro20) or Gammanorm Dose: 25.3 g/week Duration: 2 weeks	Maintenance	IVIG Dose: 23.8 g/week	-The severity of headache and nausea, using visual analogue scale (VAS) with a 100 mm line	Adverse events	0.46	To investigate whether subcutaneous administration of smaller doses of Ig given more frequently leads to less severe headache and nausea.	SCIG resulted in less severe headache and nausea than IVIG without fluctuations of side effects in relation to the injections.	Octapharma CSL Behring	-	Denmark	Potential CoI
Cocito 2014	Multi-center prospective cohort study	66	56.7	41 (62)	Disease duration (years): 8.6 Age at onset (years): 48.6	Fulfilled the (EFNS/PNS) criteria; IVIG-responders for > 6 months.	Dose: [0.25-0.5] g/kg/week Frequency: 1-3 times weekly Duration: 4 months	Maintenance	Baseline	-Disability: ONLS -Muscle strength: MRC	HR-QoL: LQI	4	To evaluate the SCIg therapy efficacy in the real-life setting.	SCIG might have a similar clinical efficacy as IVIg, with a lower profile of adverse effects.	Associazione Neuropatie Croniche Piemonte ONLUS	At Home	Italy	No CoI
Markvardsen 2014	Open-label single-arm clinical trial	17	55	12 (70)	Disease duration (years): 6.25	Fulfilled the (EFNS/PNS) criteria; IVIG-responders, had participated in the SCIG versus placebo trial and had preserved muscle strength during 12 weeks of SCIG or deterioration in muscle strength during treatment with placebo.	Subcuvia Dose: 0.34 g/kg/week Frequency: twice or thrice weekly Duration: 12 months	Maintenance	Baseline	-Overall IKS at all three intervals -Overall composite score at all three intervals for: -Muscle strenght: MRC, grip strenght -Functional mobility: 9-HPT, 40-MWT	-Changes of each of the primary parameters at each time point -Disability: ODSS	12	To investigate whether SCIG (Subcuvia) preserves muscle strength for 1 year in an open-label follow-up study.	SCIG resulted in improvement of cIKS and MRC, whereas other parameters remained unchanged. SCIG could preserve muscle strength and disability for 1 year.	-	The first injection was at the infusion center, and the rest at home	Denmark	No CoI
Markvardsen 2013	Randomized, double-blind, placebo-controlled trial	Total: 30 SCIG: 15 Placebo: 15	SCIG: 53.4 Placebo: 61.4	SCIG:11 (73.3) Placebo:11 (73.3)	Disease duration (years): SCIG: 4.6 Placebo: 5.4	Fulfilled the (EFNS/PNS) criteria; on maintenance therapy with IVIG.	Subcuvia Dose: 0.31g/kg/week Frequency: twice or thrice weekly Duration: 12 weeks	Maintenance	Placebo	-Isokinetic muscle strength (IKS)	-Muscle strength: MRC, grip strengh -Disability: ODSS -Functional mobility: 9-HPT, 40-MWT -Neurological impairment: NIS -Serum IgG levels	2.76	To investigate whether SCIG adminstration in CIDP is feasible, safe, and superior to treatment with saline for the performance of muscle strength.	SCIG resulted in significant improvement of muscle strength,disability and functional mobility. SCIG was well tolerated and preferred over IVIG by 70% of patients. No systemic side effects were reported.	Baxter Inc	At home	Denmark	Potential CoI
20 Prospective

## Sheet: Figures
	Fig. S1	Quality of Life Measures: Despite pooling data from 5 studies encompassing 353 patients, the improvement in quality-of-life measures post-SCIG treatment did not reach statistical significance. The pooled SMD was 0.64 (95% CI: -0.20 to 1.49), with a p-value of 0.14. The heterogeneity among these studies was high (I² = 94%)
	Fig.S2	EuroQol Visual Analogue Scale (EQ-VAS): Results from 6 RCTs including 231 patients indicated no significant change in patient-reported health status as measured by the EQ-VAS. The pooled MD was 6.13 points (95% CI: -5.20 to 17.46), p-value of 0.29, with high heterogeneity (I² = 95%)
	Fig. S3	Timed Meter Walk Test: The analysis of SCIG's impact on CIDP patients' functional mobility included timed assessments at 10 meters, 40 meters, and 100 meters. Across 4 studies with 123 patients 10 Meters: Patients showed a slight increase in time by 0.20 seconds (95% CI: 0.13 to 0.27, p < 0.00001), with no heterogeneity (I² = 0%) 40 Meters: No significant reduction in time with MD of -0.16 second…
	Fig. S4	9-Hole Peg Test (9-HPT): The 9-HPT results, pooled from 6 studies involving 117 patients, did not exhibit a statistically significant improvement after SCIG therapy. The pooled MD was -1.07 seconds (95% CI: -3.81 to 1.66), with a p-value of 0.44. Heterogeneity was insignificant (I² = 0%)
	Fig. S5	Side Effects Analysis: SCIG vs. Placebo: Overall Side Effects: From 4 studies (199 patients), side effects were more likely with SCIG, showing a significant pooled Odds Ratio (OR) of 2.54 (95% CI: 1.76 to 3.86, p < 0.0001). Heterogeneity was insignificant (I² = 0%) Headache: Analysis from 3 studies (177 patients) found no significant difference in headache occurrence, OR = 1.48 (95% CI: 0.67 to 3…
	Fig. S6	Overall Disability Sum Score (ODSS): Analysis of 6 studies with a total of 107 patients did not reveal a statistically significant difference in the ODSS post-SCIG treatment. The pooled MD was -0.62 points (95% CI: -1.63 to 0.39), p-value of 0.23, with high heterogeneity (I² = 85%) among the studies
	Fig. S7	Rasch-built Overall Disability Scale (RODS): Data from 13 studies, including 433 participants, were analyzed to assess changes in disability via the RODS. The results did not show a statistically significant improvement, with a pooled MD of -1.82 points (95% CI: -2.59 to 6.24), and a p-value of 0.42. Study heterogeneity was high (I² = 92)
	Fig. S8	INCAT Disability Score: Examination of the INCAT Disability Score across 7 studies with 190 patients did not indicate a statistically significant change post-SCIG treatment. The pooled MD was -0.17 points (95% CI: -0.41 to 0.06), with a p-value of 0.14. There was no heterogeneity observed (I² = 0%)
	Fig. S9	Grip Strength: Despite pooling results from 12 RCTs encompassing 419 patients, the improvement in grip strength post-treatment with SCIG did not reach statistical significance. The pooled SMD was -0.03 kg (95% CI: -0.17 to 0.11), with a p-value of 0.65. There was no heterogeneity (I² = 0%)
	Fig. S10	Serum Immunoglobulin G (IgG) Levels: Across 7 studies totaling 180 participants, post-treatment IgG levels did not significantly differ from pre-treatment levels. The pooled MD was -0.05 g/L (95% CI: -1.73 to 1.62), with a p-value of 0.95.

## Sheet: 5 Cost
Study ID	Mallick 2023	Piscitelli 2021	Perraudin 2020	Lepage 2020	Lazzaro 2014
Cost Study Design & Health Economic Evaluation Type	A budget impact model study	Retrospective analysis and budget impact analysis	model-based cost-minimization analysis	Budget impact model	model-based cost-minimization analysis.
perspective	US healthcare system (Primarily a U.S. integrated delivery network perspective and secondarily a commercial one.)	Perspective of the Italian National Health Service.	Societal perspective.	French Social Security perspective.	Societal perspective.
country, currency and price year	US, USD $ 2022	Italy, Euro € 2020	Switzerland, Swiss Francs (CHF) 2020	France, Euro (€)	Italy, Euro (€), 2013 and updated to 2014 according to proper inflation rates whenever necessary.
time horizon	1 year	2 year	1 year (48 weeks approximated)	5 years	1 year
population	CIDP populations in the PATH and ICE studies were evaluated	CIDP patients in Italy; 13 out of 34 switched to SCIG.	Adult CIDP patients in Switzerland; theoretical standard patient weight of 75 kg.	CIDP patients in France; model includes epidemiology data validated by French HTA agency (HAS).	CIDP patients in Italy; the study population was based on neurologists' opinion.
intervention and comporator	SCIG (Hizentra IgPro20) as maintenance treatment vs. IVIG	SCIG vs.IVIG	Hospital-based IVIg therapy vs. Home-based SCIg therapy with an interprofessional drug therapy management program.	Switching from hospital-based IVIg to home- based SCIg maintenance therapy.	Comparison between SCIG and IVIG treatment modalities.
clinical oucomes	Hizentra allows for self-administration, fewer adverse events, and reduced patient burden.	12 patients remained neurologically stable on SCIG; similar clinical outcomes between SCIG and IVIG.	Both strategies considered to provide identical effectiveness in terms of relapse rates.	Both treatments considered to provide identical effectiveness.	Both treatments considered providing equivalent effectiveness.
economic outcomes	Detailed savings include over US$10,000 from drug costs and about US$22,000 from non-drug costs per patient per year. Annual cost savings of $32,447 per patient with Hizentra compared to IVIG.	Higher cost for SCIG treatment versus IVIG reported, contrary to expectations based on literature.	Total costs for IVIg were higher than SCIg for health insurance and other payers. The total savings associated with the switch to home- based SCIg for health insurance was estimated to be 21828 CHF per patient.	10% decrease in total annual cost per patient observed from switching to SCIg, with an annual cost saving estimated at €70203 per IVIg patient to €63346 per SCIg patient.	Cost-Effectiveness Results: Total annual costs per patient were €49,534.75 for SCIG and €50,895.73 for IVIG, indicating savings favoring SCIG of €1,360.98.
more cost effective	scig	ivig	scig	scig	scig
quality of life	improvements in treatment satisfaction and potential quality of life benefits with Hizentra	Mentioned benefits such as reduced adverse events and self-administration but not quantified.	Mentioned preferences for SCIg over IVIg due to better satisfaction and quality of life, but not quantified within the study.	NA	this article lacked the HRQoL issues related to the comparison of SCIG vs IVIG in treating CIDP patients in Italy.
cost components	Pharmacy costs, infusion costs, management of adverse events costs.	The direct costs include the costs of the drug, the infusion devices, the time spent by neurologists, nurses and hospital pharmacists, the costs of laboratory tests and the general over_x0002_head costs, the costs incurred by the patient and caregivers for transport, and parking. The indirect costs, on the other hand, relate to the loss of productivity at work due to the absence caused by the pat…	The cost of hospital charges The hourly labour costs for health professionals transport costs infusion material losses of productivity for patients	cost of hospitalization for inpatient and annual number of IVIg injection	three category The first category includes costs for drugs, inpatient and outpatient health care services provided by health care facilities and professionals within the health care sector (hospital, LHA, and GP). The second category gathers patients’ and their families’ out-of-pocket expenses for health and non-health care resources, as well as productivity and leisure time losses incurred by pa…
Method of economic data collection	Literature-based estimates were obtained for infusion cost , costs of IVIG infusion-related complications, and signifcant IVIG AE rates, pharmacy costs, average sales prices, and wholesale acquisition cost,	Retrospective patient record analysis and AIFA monitoring registers.	Simulation model based on product monographs, international guidelines, and expert opinions.	Developed in Excel, incorporating CIDP epidemiology data validated by the French HTA agency (HAS),	Based on neurologists' opinion, literature review, and official sources for cost data.
Source of Unit Cost	Centers for Medicare and Medicaid Services, Red Book for drug costs.	So.Re.Sa. S.p.A. for hospital costs of immunoglobulins.	Public prices in the Swiss market.	French PMSI database and other published sources.	Mainly obtained from published sources, official tariffs, and ad hoc researches.
key findings (Summery of outcomes and conclusions)	Annual cost savings of $32,447 per patient with Hizentra compared to IVIG. Hizentra is associated with favorable economic benefits compared to IVIG in managing CIDP, with significant cost savings and reduced burden for patients.	the cost of SCIG treatment is greater compared to IVIG. SCIGs provide significant safety advantages and enhancements in the quality of life for patients.13 of 34 patients affected by CIDP who were referred to our neurophysiopathological unit and treated with IVIG were switched to home-based SCIG. After 1 year of receiving SCIG, 12 patients remained neurologically stable and reported good outcomes.	The overall expenses associated with IVIG, surpassed of SCIG for health insurance providers and other payers. CIDP patients, supported by an interprofessional drug therapy management program could represent a cost-effective and sustainable substitute for IVIg treatment.	The model showed that this first SCIg approved in CIDP is a cost saving treatment from a social security perspective reducing hospital visits for patients. With an annual cost estimated at 70,203 euro per IVIg patient and 63,346 euro per SCIg patient, in the base case scenario, savings over 5 years following SCIg launch in CIDP should reach 8,1 M euro V.	Support the use of SCIG for CIDP treatment based on economic considerations.
sensitivity analysis	This analysis aimed to provide the potential economic and clinical benefits of transitioning to Hizentra for CIDP treatment. It showed a maximum expected annual budget impact of US$3,458,586 when the number of yearly IVIG administrations was increased by 10%, and a minimum expected budget impact of US$1,133,884 when the number of yearly IVIG administrations was reduced by 10%	NA	Performed; results sensitive to IgG dose used.	Conducted to estimate uncertainty around model outcomes. ((Sensitivity analysis showed that cost of hospitalization for inpatient and annual number of IVIg injection had the strongest magnitude of impact on model results. Within a range of V 56,000 to V 17,4 M, savings are systematically produced by a switch to SCIg. )	An extensive one-way sensitivity analysis (OWSA) and a scenario SA tested the robustness of the base case findings. Sensitivity analyses confirmed the consistency of the baseline results
funding source, conflicts of interestand	This study was funded by CSL Behring. Rajiv Mallick is an employee of CSL Behring and holds stock options. Rashad Carlton and Joris Van Stiphout are employees of Xcenda, which received funding from CSL Behring for this analysis.	NA	No external funding for this study	NA	CL received an unrestricted research grant from CSL Behring for performing the cost-minimization analysis of this study, which was conducted in an independent way. Authors declare no conflict of interest

## Sheet: Abbreviations
Chronic Inflammatory Demyelinating Polyneuropathy (CIDP)
Subcutaneous Immunoglobulin (SCIG)
Intravenous Immunoglobulin (IVIG)
Inflammatory Neuropathy Cause and Treatment (INCAT)
Rasch-built Overall Disability Scale (R-ODS)
Overall Disability Sum Score (ODDSs)
Medical Research Council (MRC)
Nine-Hole-Peg Test (9-HPT)
Meter Walk Test (MWT)
EuroQoL-5 Dimension (EQ-5D)
Visual Analog Scale for EQ-5D (EQ-VAS)
Life Quality Index (LQI)
36-Item Short-Form Health Survey (SF-36)

## Sheet: Search strategy
DATABASE	Search line	Total results (before filtering) on 1. march	Total (after site filters and exclusions) on 1. march	Update on 30. March	Notes
WOS	("chronic inflammatory demyelinating polyneuropathy" OR "CIDP" OR "chronic inflammatory demyelinating polyradiculoneuropathy") AND ("subcutaneous immunoglobulin" OR "SCIG" OR "HyQvia" OR "Hizentra" OR "IgPro20" OR "Cuvitru" OR "Cutaquig" OR "subcutaneous immunoglobulins")	226	181	total: 229 183 and 46 reviews excluded (document types)	and 45 review excluded (document types), no other filter was applied The search was within "all fields" 2 new (excluded)
Scopus	("chronic inflammatory demyelinating polyneuropathy" OR "CIDP" OR "chronic inflammatory demyelinating polyradiculoneuropathy") AND ("subcutaneous immunoglobulin" OR "SCIG" OR "HyQvia" OR "Hizentra" OR "IgPro20" OR "Cuvitru" OR "Cutaquig" OR "subcutaneous immunoglobulins") Search was done within "title abstract keywords"	132	85	total:134 86 and (38) review (6) letter (4) note were excluded ( document types)	documents and (37) reviews, (6) letter, (4) note were excluded (document types), and no other filter was applied. The search was within "title abstract keywords" 2 new (excluded)
Pubmed/ Medline	(("chronic inflammatory demyelinating polyneuropathy" OR "CIDP" OR "chronic inflammatory demyelinating polyradiculoneuropathy") AND ("subcutaneous immunoglobulin" OR "SCIG" OR "HyQvia" OR "Hizentra" OR "IgPro20" OR "Cuvitru" OR "Cutaquig" OR "subcutaneous immunoglobulins")) NOT (Review[Publication Type]) Filters: Humans	113	61	Total without filters or exclusion: 115 After excluding review and applying human filter: 62 1 new	1 new (excluded)
Google scholar	("chronic inflammatory demyelinating polyneuropathy" OR "CIDP" OR "chronic inflammatory demyelinating polyradiculoneuropathy") AND ("subcutaneous immunoglobulin" OR "SCIG" OR "HyQvia" OR "Hizentra" OR "IgPro20" OR "Cuvitru" OR "Cutaquig" OR "subcutaneous immunoglobulins") -review -mouse	1580	326	Total without filters or exclusion: 1620 After excluding review and mouse: 341	The search included citations and patents 15 new (all excluded)
Springerlink	("chronic inflammatory demyelinating polyneuropathy" OR "CIDP" OR "chronic inflammatory demyelinating polyradiculoneuropathy") AND ("subcutaneous immunoglobulin" OR "SCIG" OR "HyQvia" OR "Hizentra" OR "IgPro20" OR "Cuvitru" OR "Cutaquig" OR "subcutaneous immunoglobulins") Filters: (limited to articles) excluding: Chapter, Book, Reference work entry, Reference work	181	141	184	2 new on filter 3 new on total (excluded)
Europe PMC	("chronic inflammatory demyelinating polyneuropathy" OR "CIDP" OR "chronic inflammatory demyelinating polyradiculoneuropathy") AND ("subcutaneous immunoglobulin" OR "SCIG" OR "HyQvia" OR "Hizentra" OR "IgPro20" OR "Cuvitru" OR "Cutaquig" OR "subcutaneous immunoglobulins") Filters: Research articles	291	189	Total without filters or exclusion: 294 After excluding reviews:191	2 new (excluded)
Sciencedirect	("chronic inflammatory demyelinating polyneuropathy" OR "CIDP" OR "chronic inflammatory demyelinating polyradiculoneuropathy") AND ("subcutaneous immunoglobulin" OR "SCIG" OR "HyQvia" OR "Hizentra" OR "subcutaneous immunoglobulins") Filters: (limited to) research article, case reports, other	204	64	207 65	1 new (excluded)
CENTRAL/ COCHRANE	("chronic inflammatory demyelinating polyneuropathy" OR "CIDP" OR "chronic inflammatory demyelinating polyradiculoneuropathy") AND ("subcutaneous immunoglobulin" OR "SCIG" OR "HyQvia" OR "Hizentra" OR "subcutaneous immunoglobulins")	85	85	85	nothing new and no filters
ICTRP	("chronic inflammatory demyelinating polyneuropathy" OR "CIDP" OR "chronic inflammatory demyelinating polyradiculoneuropathy") AND ("subcutaneous immunoglobulin" OR "SCIG" OR "HyQvia" OR "Hizentra" OR "IgPro20" OR "Cuvitru" OR "Cutaquig" OR "subcutaneous immunoglobulins")	18	18	18	nothing new and no filters
CLINICALTRIALSGOV	("chronic inflammatory demyelinating polyneuropathy" OR "CIDP" OR "chronic inflammatory demyelinating polyradiculoneuropathy") AND ("subcutaneous immunoglobulin" OR "SCIG" OR "HyQvia" OR "Hizentra" OR "IgPro20" OR "Cuvitru" OR "Cutaquig" OR "subcutaneous immunoglobulins")	15	15	15	nothing new and no filters
LILACS	("chronic inflammatory demyelinating polyneuropathy" OR "CIDP" OR "chronic inflammatory demyelinating polyradiculoneuropathy") AND ("subcutaneous immunoglobulin" OR "SCIG" OR "HyQvia" OR "Hizentra" OR "IgPro20" OR "Cuvitru" OR "Cutaquig" OR "subcutaneous immunoglobulins")	1	1	1	Excluded already on PubMed
TOTAL		2846	1166	No new eligible studies

## Sheet: QA Retro
ID	Q1	Q2	Q3	Q4	Q5a	Q5b	Q6	Q7	Q8	Q9	Q10	Q11	Q12
Gentile	Yes	Yes	Yes	Yes	Cant tell	Cant tell	Yes	Yes	Cant tell	No	Cant tell	Cant tell	Yes
Alonge	Yes	Yes	Yes	Yes	Cant tell	Cant tell	Yes	Yes	Cant tell	Cant tell	No	Cant tell	Yes
Murphy	Yes	Yes	Yes	Yes	Cant tell	Cant tell	No	Yes	Cant tell	Cant tell	Yes	Cant tell	Yes
Riccardi	Yes	Yes	Yes	Yes	Yes	Cant tell	Yes	Yes	Cant tell	Yes	Cant tell	Yes	Yes
Cocito	Yes	Cant tell	Yes	Yes	Yes	Cant tell	Yes	Yes	Cant tell	Cant tell	Cant tell	Yes	Yes

## Sheet: QA Cost
ID	Q1	Q2	Q3	Q4	Q5	Q6	Q7	Q8	Q9	Q10	Q11	Q12
Piscitelli 2021	Yes	Yes	Cant tell	Cant tell	Yes	No	Yes	No	No	Yes	No	Yes
Lepage 2020	Yes	Yes	Cant tell	Yes	Cant tell	Cant tell	Yes	Cant tell	Yes	Cant tell	Cant tell	Cant tell
Mallick 2023	Yes	Yes	Yes	Yes	Yes	Cant tell	Yes	No	Yes	Yes	No	Yes
lazzaro2014	Yes	Yes	Yes	Yes	No	No	Yes	No	Yes	Cant tell	Cant tell	Cant tell
Perraudin 2020	Yes	Yes	Yes	Yes	Yes	Cant tell	Yes	Cant tell	Yes	Cant tell	Cant tell	Cant tell

## Sheet: Doses
Study ID + (Design)	Group(s)	Number	Standardized SCIG Doses as g/kg/month)	SCIG dose compaired to previous IVIG maintenance dose	previous IVIG Maintenance or induction
Bril 2023 RCT (Phase 3, double blind) ADVANCE-CIDP1	fSCIG	62	1.1	Equivalent
van Schaik 2018 (RCT) The PATH study	SClG low dose	57	0.87	39% lower than IVIG	IVIg Induction dose:2 g/kg, IVIg maintenance dose: 1g/kg/3 weeks
	SClG high dose	58	1.74	21% higher than IVIG
van Schaik 2019 (The PATH Extension open label single arm trial)	SCIG	82	0.87 started low dose high dose was 1.74	as PATH
Markvardsen 2014, (open-label Trial)	SCIG	17	1.5	Equivalent
svacina 2023 (Prospective Cohort)	SCIG	10	1.74
Markvardsen 2023 RCT	frequent evaluation	27	1.3
	less frequent evaluation	28
Cocito 2020 cross-over RCT	Pump	10	1	Equivalent
Markvardsen 2016 cross-over RCT single-blind	SCIG (Total)	17	1.74		IVIg induction dose: 0.4g/kg/week, for 5 days
Markvardsen 2013 RCT (randomized, double-blind, placebo-controlled trial)	SCIG	15	1.3	Equivalent
Cocito 2017 Single arm clinical trial, with follow up	SCIG “conventional” → "bolus arm"	7	1	Equivalent	Previous treatment with IVIg monthly infusion (range 1–2 g/kg/ month
Hansen 2023 non-R CT	SCIG	12	1.44
Vu 2021 open-label,single arm clinical trial	IVIG then SCIG	15	1.6	Equivalent
Cirillo 2019 Prospective cohort	SCIG	14	1.74		IVIg induction dose: 2g/kg/month
Cocito 2014 Prospective cohort	SCIG	66	1.24	Equivalent	Previous treatment with IVIg monthly infusion (range 1–2 g/kg/ month
Cirillo 2018 Open-label 1 arm clinical trial	IVIg → SCIG	16	1.74		IVIg Induction dose: 0.4g/kg/week for 5 days (SCIG Dose: 20% lower)
Christiansen 2017 open-label clinical trial, with follow-up	SCIG	23	1.3	Equivalent
Gingele 2021 prospective observational cohort study	SCIG	41	-	Equivalent
Kapoor 2021 retrospective cohort	SCIG	36	1.7	31% higher than IVIG	IVIg maintenance dose: 1.3g/kg/month
Ricciardi 2022 retrospective cohort	SCIG	16	1.74		IVIG induction dose: 0.4 g/kg/day "cycle" (SCIG 20% lower)
Gentile 2020 retrospective cohort	SCIG	17	1.15	Equivalent
Alonge 2022 retrospective cohort	SCIG	15	1.06
